# Supplementary material for: Repositioning Clofazimine as a Macrophage-Targeting Photoacoustic Contrast Agent
Source: Sci Rep. 2016 Mar 22;6:23528. doi: 10.1038/srep23528 (PMC4802322; doi:10.1038/srep23528)
Supplement: Supplementary Data File 1 [file srep23528-s2.xls]

## Sheet: Supp. Data File S1
Name	UNII	NCGCID	Max V RGB (color shown is representative of RGB values)	Source of Color (if not with NCATS)
Balsalazide	P80AL8J7ZP	NCGC00164634	255,219.624277456647,0	-
Sulfasalazine	3XC8GUZ6CB	NCGC00090903	255,210.589887640449,0	-
Nitrofural	X8XI70B5Z6	NCGC00090686	255,203.083832335329,1.52694610778447	-
Mesalazine	4Q81I59GXC	NCGC00016344	255,128.608695652174,59.8695652173913	-
Nitazoxanide	SOA12P041N	NCGC00090774	255,222.383720930233,71.1627906976746	-
Sulindac	184SNS8VUH	NCGC00015970	253.508771929825,255,111.842105263158	-
Bromfenac	864P0921DW	NCGC00263519	151.272727272727,156,88.8727272727273	-
Clofazimine	D959AE5USF	NCGC00016600	255,187,148	-
Meloxicam	VG2QF83CGL	NCGC00263878	255,234.48275862069,193.448275862069	-
Nepafenac	0J9L7J6V8C	NCGC00185741	241.810344827586,255,205.172413793103	-
Piroxicam	13T4O6VMAM	NCGC00015823	240.174418604651,255,209.040697674419	-
Gliquidone	C7C2QDD75P	NCGC00016819	244.561403508772,255,226.666666666667	-
Acetaminophen	362O9ITL9D	NCGC00016361	251.909090909091,255,227.181818181818	-
Isotretinoin	EH28UP18IF	NCGC00017280	243,255,228	-
Fluorometholone	SV0CSG527L	NCGC00021575	245.94674556213,255,229.349112426036	-
Nedocromil	0B535E0BN0	NCGC00182073	243.208092485549,255,231.416184971098	-
Sulfinpyrazone	V6OFU47K3W	NCGC00016255	245.892857142857,255,232.232142857143	-
Drospirenone	N295J34A25	NCGC00164590	245.94674556213,255,232.366863905325	-
Miglitol	0V5436JAQW	NCGC00270540	246,255,232.5	-
Ibuprofen	WK2XYI10QM	NCGC00015529	240.260115606936,255,235.838150289017	-
Rimonabant	RML78EN3XE	NCGC00164572	247.410714285714,255,236.785714285714	-
Ezetimibe	EOR26LQQ24	NCGC00263575	247.455621301775,255,236.89349112426	-
Chlorhexidine	R4KO0DY52L	NCGC00016246	244.561403508772,255,237.105263157895	-
Diclofenac	144O8QL0L1	NCGC00021125	244.561403508772,255,237.105263157895	-
Hydrocortamate	Y3N00BK5WK	NCGC00249883	246.052631578947,255,237.105263157895	-
Sulfamethazine	48U51W007F	NCGC00018243	244.622093023256,255,237.209302325581	-
Dexamethasone	7S5I7G3JQL	NCGC00091019	244.682080924855,255,237.312138728324	-
Fluocinolone Acetonide	0CD5FD6S2M	NCGC00021301	244.8,255,237.514285714286	-
Tiagabine	Z80I64HMNP	NCGC00164626	251.871165644172,255,237.791411042945	-
Lumiracoxib	V91T9204HU	NCGC00181795	247.410714285714,255,238.303571428571	-
Vinorelbine	Q6C979R91Y	NCGC00263568	247.455621301775,255,238.402366863905	-
Cloxazolam	GYL649Z0HY	NCGC00249917	247.5,255,238.5	-
Ibudilast	M0TTH61XC5	NCGC00015542	247.543859649123,255,238.59649122807	-
Fenspiride	S983QC7HKM	NCGC00015438	247.543859649123,255,238.59649122807	-
Lapatinib	0VUA21238F	NCGC00167507	247.587209302326,255,238.691860465116	-
Oxaprozin	MHJ80W9LRB	NCGC00014711	243.342857142857,255,238.971428571429	-
Niflumic Acid	4U5MP5IUD8	NCGC00015724	244.181818181818,255,239.545454545455	-
Etodolac	2M36281008	NCGC00015399	251.909090909091,255,239.545454545455	-
Rosiglitazone	05V02F2KDG	NCGC00095124	244.437869822485,255,239.91124260355	-
Tiaprofenic acid	1LS1T6R34C	NCGC00179573	244.437869822485,255,239.91124260355	-
Epirizole	3B46O2FH8I	NCGC00016737	244.5,255,240	-
Ketotifen	X49220T18G	NCGC00015580	244.5,255,240	-
Fenbufen	9815R1WR9B	NCGC00016834	244.561403508772,255,240.087719298246	-
Sulfacetamide	4965G3J0F5	NCGC00018242	244.622093023256,255,240.174418604651	-
Disopyramide	GFO928U8MQ	NCGC00015358	244.622093023256,255,240.174418604651	-
Phenytoin	6158TKW0C5	NCGC00021139	244.682080924855,255,240.260115606936	-
Salsalate	V9MO595C9I	NCGC00096014	244.741379310345,255,240.344827586207	-
Nabumetone	LW0TIW155Z	NCGC00016853	247.177914110429,255,240.920245398773	-
Cinnarizine	3DI2E1X18L	NCGC00018187	247.319277108434,255,241.174698795181	-
Danazol	N29QWW3BUO	NCGC00179665	247.319277108434,255,241.174698795181	-
Metixene	32VY6L26ZW	NCGC00273481	247.365269461078,255,241.25748502994	-
Docetaxel	15H5577CQD	NCGC00181306	247.410714285714,255,241.339285714286	-
Thiopental	JI8Z5M7NA3	NCGC00159524	247.455621301775,255,241.420118343195	-
Naproxen	57Y76R9ATQ	NCGC00016759	247.455621301775,255,241.420118343195	-
Tolnaftate	06KB629TKV	NCGC00016610	247.5,255,241.5	-
Acetylsalicylic acid	R16CO5Y76E	NCGC00015067	247.543859649123,255,241.578947368421	-
Salicylate-sodium	WIQ1H85SYP	NCGC00159447	247.543859649123,255,241.578947368421	-
Bismuth Subsalicylate	62TEY51RR1	NCGC00159447	247.543859649123,255,241.578947368421	-
Trisalicylate-choline	DJJ95FJP1H	NCGC00159447	247.543859649123,255,241.578947368421	-
Magnesium salicylate	41728CY7UX	NCGC00159447	247.543859649123,255,241.578947368421	-
Dimethyl fumarate	FO2303MNI2	NCGC00248247	247.543859649123,255,241.578947368421	-
Tolmetin	D8K2JPN18B	NCGC00178815	247.587209302326,255,241.656976744186	-
Fluticasone Propionate	O2GMZ0LF5W	NCGC00179308	242.784431137725,255,248.892215568862	-
Desoximetasone	4E07GXB7AU	NCGC00023648	243,255,243	-
Fulvestrant	22X328QOC4	NCGC00164789	252.03488372093,255,243.139534883721	-
Miglustat	ADN3S497AZ	NCGC00024452	247.755681818182,255,243.409090909091	-
Flunisolide	QK4DYS664X	NCGC00179492	245.892857142857,255,244.375	-
Phenylbutazone	GN5P7K3T8S	NCGC00015846	245.892857142857,255,244.375	-
Mefenamic acid	367589PJ2C	NCGC00016278	245.94674556213,255,244.437869822485	-
Fenoprofen	RA33EAC7KY	NCGC00094887	245.94674556213,255,244.437869822485	-
Diflunisal	7C546U4DEN	NCGC00016765	246,255,244.5	-
Tamoxifen	094ZI81Y45	NCGC00024928	246.052631578947,255,244.561403508772	-
Verapamil	CJ0O37KU29	NCGC00344584	246.052631578947,255,244.561403508772	-
Celecoxib	JCX84Q7J1L	NCGC00091455	246.052631578947,255,244.561403508772	-
Nilutamide	51G6I8B902	NCGC00015754	246.052631578947,255,244.561403508772	-
Lofexidine	UI82K0T627	NCGC00271513	246.104651162791,255,244.622093023256	-
Cyproterone acetate	4KM2BN5JHF	NCGC00262575	246.104651162791,255,244.622093023256	-
Ketoprofen	90Y4QC304K	NCGC00015578	246.104651162791,255,244.622093023256	-
Desonide	J280872D1O	NCGC00274065	246.156069364162,255,244.682080924856	-
Meclofenamic acid	48I5LU4ZWD	NCGC00023217	246.156069364162,255,244.682080924856	-
Carteolol	8NF31401XG	NCGC00179541	246.206896551724,255,244.741379310345	-
Prednisone	VB0R961HZT	NCGC00090766	246.206896551724,255,244.741379310345	-
Methylprednisolone	X4W7ZR7023	NCGC00022735	246.206896551724,255,244.741379310345	-
Mycophenolic acid	HU9DX48N0T	NCGC00016786	246.206896551724,255,244.741379310345	-
Etofenamate	KZF0XM66JC	NCGC00016804	246.206896551724,255,244.741379310345	-
Fludrocortisone	U0476M545B	NCGC00274078	248.928571428571,255,245.892857142857	-
Saxagliptin	9GB927LAJW	NCGC00242597	250.473372781065,255,253.491124260355	-
Terconazole	0KJ2VE664U		white	MSDS on Sigma-Aldrich for 98% pure dry product
Lorazepam	O26FZP769L		white	Wikipedia, Pfizer injectable formulation properties
Prednicarbate	V901LV1K7D		white to almost white	USP Pharmacist's Pharmacopeia
Viomycin	YVU35998K5		white	268-285 nm uv max on Merck Index
Letrozole	7LKK855W8I		white-yellow	USP Pharmacist's Pharmacopeia
Ambroxol	200168S0CL		white*	uv max = 310nm, as per http://www.hindawi.com/journals/isrn/2014/236570/
Misoprostol	0E43V0BB57		yellow	MSDS on Sigma-Aldrich for 97% pure dry product
Amodiaquine	220236ED28		very pale yellow to tan-yellow	USP Pharmacist's Pharmacopeia
Temazepam	CHB1QD2QSS		white	USP Pharmacist's Pharmacopeia
Flurbiprofen	5GRO578KLP		white	USP Pharmacist's Pharmacopeia
Pentobarbital	I4744080IR		white	USP Pharmacist's Pharmacopeia
Auranofin	3H04W2810V		white	Merck Index
Dimethyl sulfoxide	YOW8V9698H		colorless/clear	USP Pharmacist's Pharmacopeia
Flumethasone Pivalate	0DV09X6F21		white	USP Pharmacist's Pharmacopeia
Bicalutamide	A0Z3NAU9DP		white	USP Pharmacist's Pharmacopeia
Beclomethasone	KGZ1SLC28Z		white	USP Pharmacist's Pharmacopeia
Lornoxicam	ER09126G7A		yellow	Product Info on Sigma-Aldrich for 97% pure dry product
Homatropine Methylbromide	68JRS2HC1C		white	USP Pharmacist's Pharmacopeia
Halobetasol Propionate	91A0K1TY3Z		white	Merck Index
Sitagliptin	QFP0P1DV7Z		white	Merck Index, phosphate salt
Olsalazine	ULS5I8J03O		yellow	Merck Index
Ingenol Mebutate	7686S50JAH		colorless	Merck Index
Cabazitaxel	51F690397J		N/A
Vildagliptin	I6B4B2U96P		white	Merck Index
Anidulafungin	9HLM53094I		white	Merck Index
Fluticasone furoate	JS86977WNV		white	USP Pharmacist's Pharmacopeia
Alclometasone	136H45TB7B		white/colorless	uv max = 242 nm on Merck Index
Clocortolone	N8ZUB7XE0H		white-yellow	USP Pharmacist's Pharmacopeia
Loteprednol	Z8CBU6KR16		white-yellow	Product Info on Sigma-Aldrich for 97% pure dry product
Incadronate	7L16W0096A		white	Merck Index, color of acid
Kaolin	24H4NWX5CO		white	USP Pharmacist's Pharmacopeia
S-Adenosylmethionine	7LP2MPO46S		N/A
Antrafenine	21FS93Y6OE		N/A
Diloxanide	89134SCM7M		white	USP Pharmacist's Pharmacopeia
Arsthinol	QNT09A162Y		N/A
Aceprometazine	984N9YTM4Y		N/A
Canagliflozin	0SAC974Z85		colorless	Merck Index
Sodium stibogluconate	V083S0159D		white	Merck Index
Fondaparinux sodium	X0Q6N9USOZ		white-yellow	Product Info on Sigma-Aldrich for 95% pure dry product
